# Supplementary material for: Evolution of Helicobacter: Acquisition by Gastric Species of Two Histidine-Rich Proteins Essential for Colonization
Source: PLoS Pathog. 2015 Dec 7;11(12):e1005312. doi: 10.1371/journal.ppat.1005312 (PMC4671568; doi:10.1371/journal.ppat.1005312)
Supplement: S2 Table — (XLS) [file ppat.1005312.s006.xls]

## Sheet: Feuil1
Plasmids	Beta-galactosidase activity	Standard deviation
ZIP/ZIP (positive control)	2083	239
pUT18/pKT25	47	10
pUT18/pKNT25	42	5
pUT18C/pKT25	48	2
pUT18C/pKNT25	51	5
pUT18/pKT25(Hpn)	38	7
pUT18/pKNT25(Hpn)	427	217
pUT18/pKT25(Hpn-2)	52	8
pUT18/pKNT25(Hpn-2)	41	6
pUT18/pKT25(Hpn∆Cter)	43	6
pUT18/pKNT25(Hpn∆Cter)	63	4
pUT18/pKT25(Hpn-2∆Cter)	30	7
pUT18/pKNT25(Hpn-2∆Cter)	34	5
pUT18C/pKT25(Hpn)	40	4
pUT18C/pKNT25(Hpn)	102	72
pUT18C/pKT25(Hpn-2)	45	6
pUT18C/pKNT25(Hpn-2)	38	4
pUT18C/pKT25(Hpn∆Cter)	51	6
pUT18C/pKNT25(Hpn∆Cter)	60	9
pUT18C/pKT25(Hpn-2∆Cter)	33	5
pUT18C/pKNT25(Hpn-2∆Cter)	34	4
pUT18(Hpn)/pKT25	50	8
pUT18(Hpn)/pKNT25	626	434
pUT18(Hpn∆Cter)/pKT25	42	7
pUT18(Hpn∆Cter)/pKNT25	38	2
pUT18(Hpn-2)/pKT25	48	5
pUT18(Hpn-2)/pKNT25	36	6
pUT18(Hpn-2∆Cter)/pKT25	30	4
pUT18(Hpn-2∆Cter)/pKNT25	33	5
pUT18C(Hpn)/pKT25	38	2
pUT18C(Hpn)/pKNT25	39	3
pUT18C(Hpn∆Cter)/pKT25	27	1
pUT18C(Hpn∆Cter)/pKNT25	38	5
pUT18C(Hpn-2)/pKT25	43	3
pUT18C(Hpn-2)/pKNT25	47	7
pUT18C(Hpn-2∆Cter)/pKT25	36	5
pUT18C(Hpn-2∆Cter)/pKNT25	30	3
pUT18/pKT25(UreA)	33	3
pUT18/pKNT25(UreA)	47	8
pUT18C/pKT25(UreA)	43	6
pUT18C/pKNT25(UreA)	47	6
pUT18/pKT25(UreA)	33	3
pUT18/pKNT25(UreA)	47	8
pUT18C/pKT25(UreA)	43	6
pUT18C/pKNT25(UreA)	47	6
pUT18(Hpn)/pKT25(Hpn)	3576	383
pUT18(Hpn)/pKNT25(Hpn)	3120	336
pUT18(Hpn)/pKT25(Hpn∆Cter)	1610	275
pUT18(Hpn)/pKNT25(Hpn∆Cter)	2043	185
pUT18(Hpn)/pKT25(Hpn-2)	2623	519
pUT18(Hpn)/pKNT25(Hpn-2)	2094	580
pUT18(Hpn)/pKT25(Hpn-2∆Cter)	2157	387
pUT18(Hpn)/pKNT25(Hpn-2∆Cter)	2801	463
pUT18(Hpn∆Cter)/pKT25(Hpn)	48	3
pUT18(Hpn∆Cter)/pKNT25(Hpn)	61	6
pUT18(Hpn∆Cter)/pKT25(Hpn∆Cter)	<50
pUT18(Hpn∆Cter)/pKNT25(Hpn∆Cter)	55	7
pUT18(Hpn∆Cter)/pKT25(Hpn-2)	70	6
pUT18(Hpn∆Cter)/pKNT25(Hpn-2)	57	6
pUT18(Hpn∆Cter)/pKT25(Hpn-2∆Cter)	35	4
pUT18(Hpn∆Cter)/pKNT25(Hpn-2∆Cter)	45	6
pUT18(Hpn-2)/pKT25(Hpn)	44	4
pUT18(Hpn-2)/pKNT25(Hpn)	2394	134
pUT18(Hpn-2)/pKT25(Hpn∆Cter)	54	3
pUT18(Hpn-2)/pKNT25(Hpn∆Cter)	1251	102
pUT18(Hpn-2)/pKT25(Hpn-2)	61	7
pUT18(Hpn-2)/pKNT25(Hpn-2)	Lethal*
pUT18(Hpn-2)/pKT25(Hpn-2∆Cter)	47	3
pUT18(Hpn-2)/pKNT25(Hpn-2∆Cter)	282	12
pUT18(Hpn-2∆Cter)/pKT25(Hpn)	34	7
pUT18(Hpn-2∆Cter)/pKNT25(Hpn)	1802	241
pUT18(Hpn-2∆Cter)/pKT25(Hpn∆Cter)	55	4
pUT18(Hpn-2∆Cter)/pKNT25(Hpn∆Cter)	1099	87
pUT18(Hpn-2∆Cter)/pKT25(Hpn-2)	41	21
pUT18(Hpn-2∆Cter)/pKNT25(Hpn-2)	Lethal*
pUT18(Hpn-2∆Cter)/pKT25(Hpn-2∆Cter)	35	5
pUT18(Hpn-2∆Cter)/pKNT25(Hpn-2∆Cter)	554	40
pUT18C(Hpn)/pKT25(Hpn)	1124	210
pUT18C(Hpn)/pKNT25(Hpn)	2650	301
pUT18C(Hpn)/pKT25(Hpn∆C)	52	4
pUT18C(Hpn)/pKNT25(Hpn∆C)	68	5
pUT18C(Hpn)/pKT25(Hpn-2)	521	250
pUT18C(Hpn)/pKNT25(Hpn-2)	62	6
pUT18C(Hpn)/pKT25(Hpn-2∆Cter)	34	15
pUT18C(Hpn)/pKNT25(Hpn-2∆Cter)	44	14
pUT18C(Hpn-2)/pKT25(Hpn)	61	31
pUT18C(Hpn-2)/pKNT25(Hpn)	239	159
pUT18C(Hpn-2)/pKT25(Hpn∆Cter)	58	4
pUT18C(Hpn-2)/pKNT25(Hpn∆Cter)	63	6
pUT18C(Hpn-2)/pKT25(Hpn-2)	41	8
pUT18C(Hpn-2)/pKNT25(Hpn-2)	42	5
pUT18C(Hpn-2)/pKT25(Hpn-2∆Cter)	34	2
pUT18C(Hpn-2)/pKNT25(Hpn-2∆Cter)	32	1
pUT18C(Hpn∆Cter)/pKT25(Hpn)	50	3
pUT18C(Hpn∆Cter)/pKNT25(Hpn)	75	8
pUT18C(Hpn∆Cter)/pKT25(Hpn∆Cter)	49	3
pUT18C(Hpn∆Cter)/pKNT25(Hpn∆Cter)	51	4
pUT18C(Hpn∆Cter)/pKT25(Hpn-2)	68	7
pUT18C(Hpn∆Cter)/pKNT25(Hpn-2)	44	5
pUT18C(Hpn∆Cter)/pKT25(Hpn-2∆Cter)	44	4
pUT18C(Hpn∆Cter)/pKNT25(Hpn-2∆Cter)	40	7
pUT18C(Hpn-2∆Cter)/pKT25(Hpn)	33	2
pUT18C(Hpn-2∆Cter)/pKNT25(Hpn)	45	12
pUT18C(Hpn-2∆Cter)/pKT25(Hpn∆Cter)	<50
pUT18C(Hpn-2∆Cter)/pKNT25(Hpn∆Cter)	<50
pUT18C(Hpn-2∆Cter)/pKT25(Hpn-2)	30	3
pUT18C(Hpn-2∆Cter)/pKNT25(Hpn-2)	47	6
pUT18C(Hpn-2∆Cter)/pKT25(Hpn-2∆Cter)	29	3
pUT18C(Hpn-2∆Cter/pKNT25(Hpn-2∆Cter)	30	5
pUT18(Hpn)/pKT25(UreA)	568	174
pUT18(Hpn)/pKNT25(UreA)	1062	113
pUT18C(Hpn)/pKT25(UreA)	45	3
pUT18C(Hpn)/pKNT25(UreA)	596	113
pUT18(Hpn∆C)/pKT25(UreA)	20	1
pUT18(Hpn∆C)/pKNT25(UreA)	14	2
pUT18C(Hpn∆C)/pKT25(UreA)	46	3
pUT18C(Hpn∆C)/pKNT25(UreA)	738	161
pUT18(Hpn-2)/pKT25(UreA)	33	2
pUT18(Hpn-2)/pKNT25(UreA)	39	2
pUT18C(Hpn-2)/pKT25(UreA)	49	3
pUT18C(Hpn-2)/pKNT25(UreA)	42	4
pUT18(Hpn-2∆C)/pKT25(UreA)	19	1
pUT18(Hpn-2∆C)/pKNT25(UreA)	18	4
pUT18C(Hpn-2∆C)/pKT25(UreA)	<50
pUT18C(Hpn-2∆C)/pKNT25(UreA)	<50
pUT18(Hpn)/pKNT25(UreE)	<50
pUT18(Hpn∆C)/pKNT25(UreE)	<50
pUT18C(Hpn)/pKNT25(UreE)	<50
pUT18C(Hpn∆C)/pKNT25(UreF)	<50
pUT18(Hpn-2)/pKNT25(UreE)	<50
pUT18(Hpn-2∆C)/pKNT25(UreE)	<50
pUT18C(Hpn-2)/pKNT25(UreE)	<50
pUT18C(Hpn-2∆C)/pKNT25(UreE)	<50
pUT18(UreE)/pKT25(Hpn)	<50
pUT18(UreE)/pKT25(Hpn∆C)	<50
pUT18(UreE)/pKNT25(Hpn)	<50
pUT18(UreE)/pKNT25(Hpn∆C)	<50
pUT18(UreE)/pKT25(Hpn-2)	<50
pUT18(UreE)/pKT25(Hpn-2∆C)	<50
pUT18(UreE)/pKNT25(Hpn-2)	<50
pUT18(UreE)/pKNT25(Hpn-2∆C)	<50
pUT18(UreE)/pKNT25(Hpn-2∆C)	<50
pUT18(Hpn)/pKNT25(UreG)	703	148
pUT18(Hpn*)/pKNT25(UreG)	41	3
pUT18(Hpn∆C)/pKNT25(UreG)	41	5
pUT18C(Hpn)/pKNT25(UreG)	45	9
pUT18C(Hpn∆C)/pKNT25(UreG)	39	3
pUT18(Hpn-2)/pKNT25(UreG)	77	82
pUT18(Hpn-2∆C)/pKNT25(UreG)	41	2
pUT18C(Hpn-2)/pKNT25(UreG)	40	2
pUT18C(Hpn-2∆C)/pKNT25(UreG)	<50
pUT18(UreG)/pKT25(Hpn)	47	1
pUT18(UreG)/pKT25(Hpn∆C)	45	1
pUT18(UreG)/pKNT25(Hpn)	420	61
pUT18(UreG)/pKNT25(Hpn∆C)	66	9
pUT18(UreG)/pKT25(Hpn-2)	44	2
pUT18(UreG)/pKT25(Hpn-2∆C)	40	3
pUT18(UreG)/pKNT25(Hpn-2)	51	7
pUT18(UreG)/pKNT25(Hpn-2∆C)	60	2
pUT18(Hpn)/pKNT25(UreH)	486	23
pUT18(Hpn∆C)/pKNT25(UreH)	41	2
pUT18C(Hpn)/pKNT25(UreH)	42	1
pUT18C(Hpn∆C)/pKNT25(UreH)	42	2
pUT18(Hpn-2)/pKNT25(UreH)	37	4
pUT18(Hpn-2∆C)/pKNT25(UreH)	37	4
pUT18C(Hpn-2)/pKNT25(UreH)	38	5
pUT18C(Hpn-2∆C)/pKNT25(UreH)	<50
pUT18(UreH)/pKT25(Hpn)	47	2
pUT18(UreH)/pKT25(Hpn∆C)	50	1
pUT18(UreH)/pKNT25(Hpn)	352	142
pUT18(UreH)/pKNT25(Hpn∆C)	81	16
pUT18(UreH)/pKT25(Hpn-2)	42	7
pUT18(UreH)/pKT25(Hpn-2∆C)	40	4
pUT18(UreH)/pKNT25(Hpn-2)	48	6
pUT18(UreH)/pKNT25(Hpn-2∆C)	52	2
pUT18(Hpn)/pKNT25(HypA)	382	30
pUT18(Hpn∆C)/pKNT25(HypA)	38	5
pUT18C(Hpn)/pKNT25(HypA)	245	23
pUT18C(Hpn∆C)/pKNT25(HypA)	38	3
pUT18(Hpn-2)/pKNT25(HypA)	135	54
pUT18(Hpn-2∆C)/pKNT25(HypA)	56	6
pUT18C(Hpn-2)/pKNT25(HypA)	57	5
pUT18C(Hpn-2∆C)/pKNT25(HypA)	<50
pUT18(HypA)/pKT25(Hpn)	55	6
pUT18(HypA)/pKT25(Hpn∆C)	47	3
pUT18(HypA)/pKNT25(Hpn)	3506	182
pUT18(HypA)/pKNT25(Hpn∆C)	1592	276
pUT18(HypA)/pKT25(Hpn-2)	639	482
pUT18(HypA)/pKT25(Hpn-2∆C)	43	9
pUT18(HypA)/pKNT25(Hpn-2)	263	43
pUT18(HypA)/pKNT25(Hpn-2∆C)	191	164
pUT18(Hpn)/pKNT25(HypB)	1607	169
pUT18(Hpn∆C)/pKNT25(HypB)	258	82
pUT18C(Hpn)/pKNT25(HypB)	231	134
pUT18C(Hpn∆C)/pKNT25(HypB)	117	8
pUT18(Hpn-2)/pKNT25(HypB)	693	73
pUT18(Hpn-2∆C)/pKNT25(HypB)	43	2
pUT18C(Hpn-2)/pKNT25(HypB)	419	57
pUT18C(Hpn-2∆C)/pKNT25(HypB)	<50
pUT18(HypB)/pKT25(Hpn)	50	2
pUT18(HypB)/pKT25(Hpn∆C)	49	3
pUT18(HypB)/pKNT25(Hpn)	2023	89
pUT18(HypB)/pKNT25(Hpn∆C)	227	31
pUT18(HypB)/pKT25(Hpn-2)	50	10
pUT18(HypB)/pKT25(Hpn-2∆C)	44	7
pUT18(HypB)/pKNT25(Hpn-2)	180	36
pUT18(HypB)/pKNT25(Hpn-2∆C)	158	38
* Contrarily to pUT18C::Hpn and pKT25::Hpn fusions, the pUT18::Hpn and pKNT25::Hpn fusions displayed relatively high ß-galactosidase activity (400 and 600 Units) even in combination with the vectors expressing T25 or T18, respectively. This suggests that Hpn is able to interact directly with T25 and T18 when its N-terminal end is free. For this study, we only considered that these fusions scored …
